# Supplementary material for: The Interplay of Physiological and Biochemical Response to Short-Term Drought Exposure in Garlic (Allium sativum L.)
Source: Plants (Basel). 2023 Sep 8;12(18):3215. doi: 10.3390/plants12183215 (PMC10536737; doi:10.3390/plants12183215)
Supplement: Supplementary file 1 [file plants-12-03215-s001.zip]

Archive with 1 entries (1 files):
- plants-2589746-supplementary.pdf
